# Supplementary material for: Coordinated downregulation of Spinophilin and the catalytic subunits of PP1, PPP1CA/B/C, contributes to a worse prognosis in lung cancer
Source: Oncotarget. 2017 Oct 26;8(62):105196–210. doi: 10.18632/oncotarget.22111 (PMC5739631; doi:10.18632/oncotarget.22111)
Supplement: Supplementary file 3 [file oncotarget-08-105196-s003.xls]

## Sheet: positive correlation with Spn
Supplementary Table 5: List of genes that correlated positively or negatively with Spn (PPP1R9B), Pearson correlation r>0,350 or r<-350 (p<0.05) in the Lung Squamous cell carcinoma TCGA database (n=81). Correlation was performed in R2: Genomics Analysis and Visualization Platform
ABCC10
ACIN1
ACSF3
ADAMTS7
ADRBK1
AGAP3
AHNAK
AKAP13
ALDH16A1
ALPK1
AMBRA1
ANKRD11
ANKRD13D
ANKRD52
ANO8
AP3D1
AP5B1
APOBR
AQP10
ARAP1
ARAP2
ARHGAP23
ARHGAP27
ARHGEF1
ARHGEF18
ARID3A
ARID5A
ATG2A
ATP13A1
ATXN1L
ATXN2L
ATXN7L3
BAZ2A
BCAR1
BCL9L
BCORL1
BECN1
BPTF
BRD4
BRPF1
BST2
BTN2A3P
C19orf44
C19orf66
C1QTNF6
C22orf46
C6orf47
CABIN1
CACTIN
CAPN15
CASKIN2
CCDC102A
CCDC142
CCDC88B
CCDC88C
CDC37
CDC42BPG
CDK11A
CDK11B
CDK5RAP3
CELSR2
CEP131
CEP250
CHD2
CHD3
CHERP
CNKSR1
CNP
CNTNAP1
COL16A1
CPSF1
CROCC
CRTC2
CSNK1G2
CTDP1
CTTN
CUL9
CYTH1
DAPK3
DAZAP1
DDR1
DDX42
DDX54
DEF6
DENND1C
DENND3
DEPDC5
DHX30
DHX37
DHX38
DHX58
DHX8
DNM2
DOCK1
DOCK6
DOHH
DOT1L
DTX2
EDC4
EHBP1L1
ELF4
ELL
EML3
ENGASE
EP300
EP400
EPAS1
EPHA1
ERC1
ERCC5
EVC
EVPL
EWSR1
EXOC3L4
EZH1
FAM109A
FAM117A
FAM213B
FAM21C
FAM65A
FBRS
FBXL19
FBXW4
FLII
FLNA
FMNL1
FOSL2
FOXN1
FRMD8
FRYL
FTSJ3
FYCO1
FZD2
GAK
GATAD2A
GBF1
GCN1L1
GGA3
GJB4
GLTSCR1
GMIP
GOLGA3
GON4L
GPATCH8
GPR137
GPR55
GRIPAP1
GRN
GTF3C1
GTPBP1
HCFC1
HCG26
HDAC10
HDAC7
HDGFRP2
HECTD4
HELZ2
HERC2
HEXIM1
HGS
HMHA1
HNRNPD
HNRNPM
HNRNPUL2
HOMER3
HSFX2
HSPG2
IER2
IFI35
IGHMBP2
IL17RA
INO80
INTS1
IRF7
ITGB4
ITPRIP
JAK3
JUNB
KANSL1
KCND1
KDM2A
KDM2B
KDM4B
KDM5C
KIF7
KLF16
KMT2A
KMT2D
KRBA1
KRI1
LAMA5
LAMB2
LDLRAD2
LGALS9C
LINC00999
LINC01000
LMF2
LMNB2
LOC90784
LPAL2
LRP1
LRP5
LRP5L
LRRC45
LZTS2
MAN2B1
MAP1S
MAP3K10
MAP3K11
MAP3K14
MAP3K3
MAP3K6
MAP4
MAP7D1
MAPKBP1
MARK2
MAST3
MAU2
MBD3
MBD6
MED12
MED15
MED26
METRNL
MICAL3
MKL1
MLLT1
MLXIP
MMP14
MMP19
MOB3A
MORC2
MPRIP
MRC2
MST1R
MTSS1L
MYH9
MYO18A
MYO9B
NAB2
NACC1
NAGLU
NBEAL2
NBPF10
NCK2
NCKAP5L
NCLN
NCOR2
NFE2L1
NFIX
NFKB1
NFKB2
NISCH
NKD2
NKIRAS2
NLRC5
NMT1
NOLC1
NOTCH4
NSD1
NUMA1
OAS2
OAS3
ODF3B
OGFR
OPLAH
OSBPL5
PACS1
PARP10
PARP14
PCNXL3
PCSK7
PDCD11
PDK2
PHRF1
PIEZO1
PIK3CD
PIP5K1C
PLCB3
PLCD3
PLCG1
PLD2
PLEC
PLEKHH3
PLEKHM1
PLXNA1
PML
POLG
POLR1A
PPARD
PPM1F
PPP1R9B
PPRC1
PRKCSH
PRODH
PRR12
PRRC2A
PRX
PSD4
PSTPIP1
PTPN23
PTRF
RAB35
RABEP2
RALBP1
RARG
RBM15B
RELB
RELT
REXO1
RFX1
RFX5
RHBDF2
RILPL1
RILPL2
RIN1
RNF123
RNF135
RNF213
RNF40
RPAP1
RPS6KA4
RPTOR
RREB1
SAFB
SAFB2
SAMD1
SAMD14
SART1
SBNO2
SCAMP4
SCRIB
SEMA4C
SETD1A
SETD1B
SETD2
SFI1
SFSWAP
SH3PXD2A
SH3RF2
SHANK3
SIN3B
SIX5
SLC12A9
SLC27A1
SLC38A10
SLC8B1
SLC9A1
SMAD3
SMARCA4
SMARCC2
SMTN
SNAPC4
SOGA1
SP2
SP6
SPATC1
SPECC1L
SPTAN1
SPTBN1
SRCAP
SRGAP2
SSH1
ST3GAL2
ST5
STAT2
STAT6
STK10
STK11
STX4
SUFU
SUGP1
SUPT6H
SURF6
SYNGAP1
SYTL4
SYVN1
SZT2
TAF15
TANC2
TAOK2
TAPBP
TATDN2
TBC1D2B
TCF3
TCHP
TCIRG1
TCOF1
TEAD3
TFE3
TGFB1
TLE3
TMC6
TMC8
TMEM259
TNKS1BP1
TNRC18
TNRC6C
TRADD
TRANK1
TRIM56
TRIM8
TRIP10
TRPV4
TTC23
TTYH3
TUBGCP6
TYK2
TYMP
UBE2Z
UBTF
UNC93B1
UPF1
UPK3B
USP19
USP36
VARS2
WBP1L
WDR81
WHAMM
WIZ
WWC2-AS2
XAF1
XYLT2
ZBTB7A
ZC3H3
ZC3H4
ZC3H7B
ZFP41
ZGPAT
ZNF276
ZNF282
ZNF335
ZNF407
ZNF490
ZNF646
ZNF652
ZNFX1
ZSWIM4
ZSWIM8
ZYX

## Sheet: Negative correlation with Spn
ABCD3	PPP1R8
ABHD10	PPP2R3C
ABHD13	PRDX3
ACADM	PRDX4
ACAT1	PRKRA
ACP1	PRMT3
ACTR10	PRR23A
AHI1	PSMA1
AIG1	PSMA2
ALG14	PSMA3
ALG5	PSMA6
AMD1	PSMB1
AMN1	PSMC2
ANKMY2	PSMC6
ANKRA2	PSMD10
ANKRD46	PSMD14
ANKRD49	PSMD6
AP1S1	PSMD8
API5	PTGES3
APIP	PTP4A1
APOA1BP	PTS
APOPT1	PYROXD1
ARL1	QRSL1
ARL14EP	RAB18
ARL5A	RAB2A
ARL6IP1	RAD51B
ARMC1	RARS2
ARMC10	RBBP9
ARMT1	RBM18
ARPC5	RBM7
ARPP19	RCHY1
ARV1	RFESD
ASF1A	RFK
ASNSD1	RFXAP
ATG12	RHEB
ATG5	RINT1
ATP5C1	RIOK2
ATP5F1	RMI1
ATP5G3	RNF115
ATP5J	RNF13
ATP5J2	RNF139
ATP5L	RNF14
ATP5O	RNF2
ATP5S	RP2
ATP6V1G1	RPA2
ATRAID	RPA3
AUH	RPAP2
AZIN1	RPL26L1
BBIP1	RPL5
BBS10	RPPH1
BCAP29	RPS3A
BCAS2	RSL24D1
BET1	RWDD1
BLZF1	SAR1B
BNIP1	SCAMP1
BNIP3L	SCARNA5
BOD1	SCFD1
BPNT1	SCOC
BTF3L4	SDHAF2
BZW2	SDHAF3
C11orf58	SDHAF4
C12orf29	SDHB
C12orf4	SDHC
C14orf119	SDHD
C14orf142	SEC11A
C14orf39	SEC11C
C18orf32	SELT
C1D	SENP8
C1GALT1C1	SERP1
C1orf43	SETMAR
C20orf196	SF3B5
C2orf49	SGTB
C2orf57	SKP1
C2orf76	SLBP
C3orf38	SLC17A3
C5orf15	SLC19A2
C5orf24	SLC25A32
C5orf28	SLC26A3
C6orf120	SLC26A4-AS1
C7orf60	SLC30A5
C8orf59	SLC35A5
C8orf76	SLC35F5
C9orf153	SLC36A4
CA8	SLC38A6
CACYBP	SLMO2
CALM2	SMIM11
CAPZA2	SMIM12
CASD1	SMIM8
CCDC126	SNRNP40
CCDC138	SNRPB2
CCDC169	SNRPE
CCDC23	SNRPG
CCNC	SNX14
CCNH	SNX3
CD164	SNX4
CD46	SNX6
CDC42	SP4
CDKN2AIPNL	SPACA1
CELF4	SPCS1
CENPQ	SPHAR
CEP57L1	SPHKAP
CETN3	SPRYD7
CGA	SPTLC1
CGRRF1	SREK1IP1
CHCHD2	SRI
CHCHD7	SRP9
CHM	SRSF3
CHMP2B	SSR3
CKS1B	STAM2
CLDN12	STARD3NL
CMC2	SUCLG1
CNBP	SUCO
CNIH1	SUMO1
CNIH4	SUMO2
CNOT7	SUV39H2
COA5	SWT1
COG5	TADA1
COG6	TAF9
COMMD10	TATDN1
COMMD2	TATDN3
COMMD3	TBCA
COMMD7	TBPL1
COMMD8	TCEA1
COPB1	TCEAL1
COPS2	TCP1
COPS3	TEFM
COPS4	TEX15
COPS8	TGDS
COQ10B	THAP5
COQ3	THOC7
COX16	TIGD4
COX7A2	TIMM21
COX7A2L	TIMM8B
COX7B	TIPRL
CRBN	TM2D1
CRIPT	TMBIM4
CRLS1	TMCO1
CRSP8P	TMED2
CRYZ	TMED5
CSTF3	TMED7
CTDSPL2	TMEM106B
CTXN2	TMEM106C
CYB5R4	TMEM114
CYC1	TMEM126A
CYCS	TMEM126B
CYP39A1	TMEM141
DCTN6	TMEM14B
DCTPP1	TMEM14C
DDC	TMEM161B
DEPDC4	TMEM167A
DERA	TMEM168
DIMT1	TMEM182
DIRAS2	TMEM183A
DLAT	TMEM203
DNAJB9	TMEM209
DNAJC8	TMEM230
DPH3	TMEM242
DPH5	TMEM251
DPH6	TMEM256
DPM1	TMEM261
DPY19L4	TMEM38B
DPY30	TMEM50B
DSTN	TMEM60
DTD2	TMEM68
DTWD1	TMX2
DUS4L	TMX4
DYNLT1	TNMD
EID1	TNP1
EIF1AX	TOMM20
EIF1B	TOX3
EIF2A	TPD52
EIF3E	TPTE2P3
EIF4E2	TRAPPC13
ELP5	TRAPPC2L
EMG1	TRDMT1
EPB41L4B	TRMT11
ERCC8	TRUB2
ERGIC2	TSEN15
ERH	TSG101
ETFA	TSNAX
EXOSC8	TSPAN13
FABP1	TTC1
FAM172A	TTC32
FAM204A	TUBE1
FAM217B	TXNDC9
FAM49B	TXNL1
FAM60A	UAP1
FAM96A	UBA2
FARSB	UBA3
FASTKD1	UBE2A
FASTKD2	UBE2B
FBXL4	UBE2E1
FBXO3	UBE2W
FBXO30	UBE3D
FBXO5	UBQLN1
FH	UBXN8
FITM2	UFM1
FLJ37453	UNC50
FOPNL	UQCRC2
FPGT	UQCRQ
FUNDC2	USP33
GABPB1	USP44
GAS2	USP45
GBAS	UTP23
GEMIN7	UXT
GEMIN8P4	VAPB
GFM2	VBP1
GGH	VPS29
GGPS1	VSX1
GHITM	VTA1
GIN1	WDR12
GLMN	WDR61
GLO1	WRB
GMFB	XRCC4
GNG10	YAE1D1
GNG4	YAF2
GNPAT	YIPF5
GOLGA7	YRDC
GOLT1B	YTHDF3
GPALPP1	YWHAE
GPN1	YWHAQ
GPN3	ZBED8
GRXCR1	ZBTB41
GSKIP	ZBTB6
GTF2A2	ZC3H15
GTF2B	ZCCHC10
GTF2E2	ZCCHC17
GTF2H2C	ZCCHC4
GYG1	ZCCHC9
H2AFV	ZFAND1
H3F3A	ZFAND6
HACD3	ZFAS1
HACL1	ZFHX4-AS1
HAT1	ZFP1
HAUS1	ZMAT4
HAX1	ZNF143
HBP1	ZNF410
HDAC2	ZNF674
HDDC2	ZNF674-AS1
HEBP2	ZNRF2
HIGD1A	ZP2
HINT3	ZRANB2
HIST1H4F
HMGN2
HNRNPC
HNRNPLL
HSBP1
HSD17B12
HSD17B7
HSDL2
HSF2
HSPA14
HSPA8
ICE2
IER3IP1
IFRD1
IFT52
IMMP1L
IMPA1
ING3
INIP
INTS10
IPO11
ISCA1
ISCA1P1
ISCA2
ISX
JKAMP
KBTBD3
KCTD6
KIAA0895
KIAA1715
KLHL23
KRTAP19-8
KRTAP3-2
KRTAP7-1
KRTAP9-4
LAMP2
LIN7C
LINC00167
LINC00493
LINC01003
LIPT1
LMBRD1
LOC727924
LOC81691
LOH12CR2
LRRC40
LSM2
LSM3
LSM5
LYPLA1
LYRM1
LYRM2
LYRM5
LYRM7
LYSMD3
LZIC
MAGOHB
MAGT1
MANBAL
MANEA
MAP4K3
MAP7
MARCH7
MEAF6
MED21
MED27
MED31
MED7
MEMO1
METTL18
METTL2B
METTL5
METTL6
METTL9
MGST3
MICU2
MICU3
MIER1
MIER3
MINOS1
MIS12
MKKS
MMADHC
MMGT1
MOB4
MOCS2
MORF4L1
MORF4L2
MOSPD1
MPC1
MPC2
MRPL13
MRPL15
MRPL22
MRPL32
MRPL33
MRPL39
MRPL44
MRPL48
MRPL50
MRPL54
MRPS10
MRPS14
MRPS15
MRPS28
MRPS35
MRPS36
MTCH2
MTHFD2L
MTMR6
MYCBP
MYNN
MZT1
NAA20
NAE1
NDFIP1
NDUFA4
NDUFA5
NDUFA8
NDUFA9
NDUFAB1
NDUFAF4
NDUFAF5
NDUFAF6
NDUFB1
NDUFB5
NDUFB9
NDUFS3
NDUFV2
NECAP1
NEK7
NFU1
NIF3L1
NIPSNAP3A
NMD3
NPPB
NPY
NSL1
NSMCE2
NUDCD2
NUP35
NUP43
NUS1
NXT1
NXT2
OLA1
OR2H1
OR4M2
OR4N3P
OR4N4
OR4Q3
ORC3
ORC4
ORC5
OSER1
OSGEPL1
OXSM
PAM16
PCMT1
PCNA
PCNP
PDCD10
PDCD2
PDHX
PDZD11
PEX19
PEX2
PEX3
PEX7
PFDN4
PGK1
PGM3
PHGR1
PHOSPHO2
PHOX2B
PIGC
PIGH
PIGP
PLEKHF2
PMF1
PMPCB
PMS2P1
PMS2P4
PNPLA8
POC1B
POC5
POLE3
POLK
POLR2G
POLR2K
POLR3C
POLR3F
POLR3G
POP4
POT1
PPIL1
PPIP5K2
PPP1CB
PPP1R2
